# Supplementary material for: Mechanisms of innate immune cells in Metabolic dysfunction-associated steatotic liver disease
Source: Front Immunol. 2025 Sep 25;16:1599748. doi: 10.3389/fimmu.2025.1599748 (PMC12507711; doi:10.3389/fimmu.2025.1599748)
Supplement: Supplementary file 1 [file DataSheet1.csv]

id	label	x	y	cluster	weight<Links>	weight<Total link strength>	weight<Occurrences>	score<Avg. pub. year>	score<Avg. citations>	score<Avg. norm. citations>
68	adipose-tissue	0.4455	0.2484	1	35	112	38	2018.3947	46.4211	0.9499
131	ampk	-0.4769	0.9688	3	10	14	8	2021	36	1.1535
175	apoptosis	-0.8549	-0.3514	2	20	37	15	2016.0667	82.7333	0.9549
190	atherosclerosis	0.4352	-0.5122	2	22	51	26	2018.3462	44.0769	0.9125
200	autophagy	-0.1159	0.9448	3	21	36	14	2019.2143	49.6429	1.1997
316	cardiovascular-disease	0.3737	-0.7923	2	17	30	10	2020.6	15.2	0.4215
402	cholesterol	-0.5269	-0.6977	2	23	51	16	2019.5625	20.25	0.7751
442	cirrhosis	0.2534	-1.0001	1	16	22	8	2015.625	34	0.9334
523	cytokine	0.9646	-0.06	1	18	23	8	2016.75	56.25	0.9263
558	dendritic cells	0.8035	-0.6557	5	17	35	12	2020.6667	47.5	1.4371
662	endoplasmic-reticulum stress	-0.0911	0.4294	3	28	49	15	2018.7333	73.4	1.801
711	extracellular vesicles	-0.9883	0.1832	4	19	27	10	2020	42.7	1.1271
765	fibrosis	-0.4281	-0.4371	4	40	201	79	2019.1013	41.0886	0.8705
881	gut microbiota	-0.3275	0.4702	4	21	29	10	2020.6	60.6	1.6284
889	hcc	-0.2466	-0.7806	2	18	26	8	2021.5	11.75	0.6774
905	hepatic fibrosis	-0.7251	-0.5613	2	19	28	9	2018.6667	30.8889	0.7831
907	hepatic inflammation	-0.0361	-0.8591	2	12	17	8	2019.75	19.625	0.4974
912	hepatic steatosis	-0.3199	0.1837	6	31	113	44	2018.3409	42.4091	0.8911
915	hepatic stellate cells	0.6847	-0.201	5	23	53	19	2019.8421	97.3684	1.9922
928	hepatocellular-carcinoma	0.2316	-0.2866	1	30	61	24	2018.9167	38.4167	0.8985
951	high-fat diet	-0.951	0.5141	3	16	25	11	2017.3636	24.4545	0.515
972	homeostasis	-0.5832	0.2286	4	23	39	15	2021.2	58	1.4331
1133	insulin-resistance	0.1807	0.1527	1	43	274	101	2017.1089	63.0297	1.0867
1198	kupffer cells	0.3116	-0.0506	5	38	138	47	2019	45.1064	1.1283
1214	leptin	0.8164	0.3038	1	20	29	11	2016.2727	55.9091	0.9235
1239	lipid-metabolism	0.1781	0.793	1	25	40	10	2020	31.7	1.2876
1240	lipid-peroxidation	1.0001	-0.356	1	14	21	8	2010.875	101	1.0272
1259	lipotoxicity	-1.0731	-0.1978	2	18	33	12	2018.6667	62.9167	1.3365
1271	liver fibrosis	0.1651	-0.5562	2	27	56	21	2019.5714	23.8571	0.656
1273	liver inflammation	-0.7788	-0.0528	4	13	17	8	2019.625	41.125	1.0393
1336	macrophage	-0.3024	-0.1931	4	39	131	49	2019.9796	30.9388	0.8234
1344	macrophage infiltration	0.6454	0.1322	1	24	55	17	2018.1765	57.8235	1.2044
1353	macrophage polarization	-0.1053	0.6583	1	26	53	19	2020.2632	39.3684	1.0395
1419	metabolic syndrome	0.5326	0.7008	1	26	69	30	2016.6333	44.8667	0.8118
1538	nafld	0.0289	-0.0885	3	41	169	64	2019.9844	35.9375	0.9747
1545	nash	-0.1594	-0.4728	2	42	179	70	2020.2571	27.8857	0.9042
1561	necrosis-factor-alpha	0.7697	0.769	1	16	24	8	2016	80.875	1.4655
1573	neutrophil	-0.5163	-0.9943	4	16	37	15	2020.3333	31.2	0.8554
1593	nf-kappa-b	0.4646	-0.2934	2	24	38	15	2019.4	71.9333	1.1241
1605	nlrp3 inflammasome	-0.7018	0.4708	4	18	24	8	2021.25	51.875	2.1805
1617	nonalcoholic fatty liver disease	-0.1556	0.0379	3	40	95	41	2019.0732	26.5854	0.6768
1621	nonalcoholic steatohepatitis	-0.0955	-0.2407	2	48	276	106	2018.3774	54.1321	1.1301
1676	osteopontin	1.0998	0.0431	1	16	21	8	2017.25	72.875	0.7713
1692	oxidative stress	0.0058	0.2676	3	39	112	42	2017.9286	36.6667	0.9882
1723	pathogenesis	-0.5091	-0.0236	4	34	89	32	2019.4375	40.9688	0.9811
1815	ppar-alpha	-0.5442	0.7859	3	18	23	8	2020.375	31.625	0.7904
1816	ppar-gamma	0.3964	0.4722	1	24	38	13	2020.3846	20.0769	0.624
2157	t-cells	0.1661	0.4913	3	20	30	11	2018.5455	34.3636	0.9988
2216	tnf-alpha	0.6595	0.4651	1	24	46	15	2017.7333	43.3333	1.0883
